# Supplementary material for: Morphological features of the acetabulum with coxa profunda in women: a retrospective observational study
Source: BMC Musculoskelet Disord. 2024 May 31;25:426. doi: 10.1186/s12891-024-07540-9 (PMC11143640; doi:10.1186/s12891-024-07540-9)
Supplement: Supplementary file 1 — Supplementary Material 1 [file 12891_2024_7540_MOESM1_ESM.xlsx]

## Sheet: control group
Additional file 1: Image measurement for all cases Legend to Additional file 1. All imaging measurements for each case in control group and coxa profunda group were shown.
	X-ray				CT
control group (coxa profunda negative)	CE angle 1st	CE angle 2nd	X-P ilioischial line to acetabular floor 1st	X-P ilioischial line to acetabular floor 2nd	Acetabular floor to ischial wall distance (mm) 1st	Acetabular floor to ischial wall distance (mm) 2nd	The acetabular anteversion angle 1st	The acetabular anteversion angle 2nd	Pelvic anteversion angle 1st	Pelvic anteversion angle 2nd	the length from the anteromedial pubis margin to the posteromedial ischium margin 1st	the length from the anteromedial pubis margin to the posteromedial ischium margin 2nd	the length from the center point of the cortical bone indicating the ilioischial line to the posteromedial margin of the ischium 1st	the length from the center point of the cortical bone indicating the ilioischial line to the posteromedial margin of the ischium 2nd	the posterior ratio of the ilioischial line point 1st	the posterior ratio of the ilioischial line point 2nd	Thickness of acetabular fossa to the medial wall 1st	Thickness of acetabular fossa to the medial wall 2nd	acetabular width (mm) 1st	acetabular width (mm) 2nd	acetabular depth to medial wall (mm) 1st	acetabular depth to medial wall (mm) 2nd	Axial acetabular depth ratio to the medial wall 1st	Axial acetabular depth ratio to the medial wall 2nd
case 1	26.94	27.31	4.4	4.51	2.78	3.02	11.38	11.42	0	0	69.21	68.3	30.83	31.32	0.445456	0.458565	4.91	5.01	50.53	48.93	29.6	30.22	0.585791	0.617617
case 2	19.4	20.55	2.68	2.83	2.04	1.51	14.32	15.36	4.03	5.5	68.05	60.76	16.59	17.76	0.243791	0.292298	8.74	8.38	48.44	49.51	29.56	29.43	0.610239	0.594425
case 3	24.87	25.32	5.43	5.32	6	5.83	14.02	8.28	4.76	10.56	64.1	65.98	23.06	20.76	0.35975	0.314641	8.08	8.11	52.14	51.31	30.87	31.1	0.59206	0.60612
case 4	32.3	34.41	5.42	5.54	5.32	4.43	12.75	12.55	6.53	6.77	74.3	73.2	36.51	36.55	0.491386	0.499317	7.22	7.89	53.89	55.9	36.35	35.97	0.674522	0.64347
case 5	17.82	19.2	8.81	8.01	8.43	8.56	13.82	12.98	9.58	10.01	67.2	65.2	37.29	38.33	0.554911	0.587883	9.95	9.88	50.8	51.21	30.01	29.41	0.590748	0.574302
case 6	30.7	33.01	5.85	5.95	4.53	3.88	14.36	13.7	8.38	7.87	70.67	69.98	21.97	22.58	0.310882	0.322664	8.36	7.87	50.51	49.38	28.44	28.64	0.563057	0.579992
case 7	23.36	28.55	5.28	4.99	3.38	3.29	16.79	16.8	2.89	3.1	64.88	59.84	21.29	22.65	0.328144	0.378509	8.44	8.93	47.85	49.5	29.13	28.85	0.608777	0.582828
case 8	27	27.12	5.36	5.4	4.41	4.37	17.92	17.53	3.35	4.09	75.43	73.1	25.79	27.41	0.341906	0.374966	7.94	7.69	48.36	49.39	28.76	28.76	0.594706	0.582304
case 9	29.41	29.38	4.29	3.99	3.58	3.23	16.43	16.41	9.38	9.22	85.95	88.78	32.7	31.85	0.380454	0.358752	6.34	6.45	51.04	51.05	26.55	26.35	0.52018	0.516161
case 10	30.75	33.21	2.71	2.83	2.14	2.58	15.33	17.75	0	-3.74	61.22	59.7	25.36	23.39	0.414244	0.391792	5.34	5.41	46.47	47.53	31.53	32.4	0.678502	0.681675
case 11	23.16	21.2	4.72	4.8	4.56	5.01	16.91	16.27	2.16	1.55	69.55	67.37	27.56	28.07	0.396262	0.416654	8.69	8.81	51.37	51.31	32	32.37	0.622932	0.630871
case 12	35.38	30.43	8.21	8.01	4.98	5.01	11.08	11.32	7.13	7.23	88.23	86.06	28.91	29.83	0.327666	0.346619	8.43	8.93	52.87	54.28	41.47	41.33	0.784377	0.761422
case 13	25.26	28.55	9.4	9.15	8.34	8.3	11.33	12.1	0	0	69.87	71.81	28.5	28.73	0.4079	0.400084	12.55	12.56	52.57	53.6	32.57	32.52	0.619555	0.606716
case 14	32.26	33.1	5.43	6.1	4.17	3.41	14.61	14.15	4.11	4.48	68.12	65.24	22.84	20.08	0.335291	0.307787	9.48	9.25	49.62	49.6	30.54	30.45	0.615478	0.613911
case 15	28.77	29.11	7.92	7.69	6.09	5.87	8.14	8.2	5.13	5.13	69.02	69.74	24.84	26.84	0.359896	0.384858	8.99	8.53	50.66	50.89	31.75	32.14	0.626727	0.631558
case 16	18.3	20.33	2.51	2.81	2.48	2.81	16.36	14.03	0.9	0.76	68.83	65.8	28.15	29.05	0.408979	0.441489	6.13	5.83	51.45	51.8	28.39	28.3	0.551798	0.546332
case 17	27.48	28.88	5.34	5.43	4.82	4.49	10.85	10.89	6.13	6.88	72.96	67.34	26.05	27.22	0.357045	0.404217	8.34	8.55	51.78	53.33	31.91	33.38	0.616261	0.625914
case 18	26.31	25.41	3.68	3.62	3.73	3.82	11.23	12.93	6.1	5.6	64.94	68.46	20.25	22.6	0.311826	0.33012	7.89	7.45	47.06	48.19	26.82	27.1	0.569911	0.562357
case 19	29.94	31.2	5.61	5.51	4.25	4.14	10.81	10.23	5.23	5.43	69.43	73.03	13.63	22.16	0.196313	0.303437	6.52	6.83	55.36	56.3	33.98	32.93	0.613801	0.584902
case 20	28.14	28.99	3.1	3.09	2.11	2.05	13.29	11.16	11.43	11.09	61.48	61.7	13.68	11.15	0.222511	0.180713	6.96	6.65	48.59	48.6	30.19	30	0.621321	0.617284
case 21	21.08	21.65	5.2	5.29	3.28	3.15	14.63	14.55	1.07	1.09	68.45	70.19	23.68	24.18	0.345946	0.344494	7.89	7.9	53.53	54	29.68	28.54	0.554455	0.528519
case 22	44.25	42.31	5.39	4.99	2.07	1.66	0	-0.13	-7.32	-7.82	65.2	64.07	45.47	45.08	0.697393	0.703605	3.74	4.23	45.17	47.2	32.85	32.86	0.727253	0.696186
case 23	35.6	38.8	3.75	3.83	3.12	3.16	11.73	11.8	15.36	16.1	66.24	75.1	11.87	13.53	0.179197	0.18016	7.36	7.64	51.56	50.01	34.27	34.08	0.664663	0.681464
case 24	28.4	29.56	5.6	5.28	3.5	3.01	15.41	14.99	-1.57	-1.2	64.71	65.73	28.54	27.91	0.441045	0.424616	6.81	6.9	47.88	46.88	28.97	28.95	0.605054	0.617534
case 25	19.77	21.22	5.73	5.72	4.31	4.02	15.79	16.8	11.94	10.88	60.65	62.34	16.48	14.83	0.271723	0.237889	7.6	8.1	46.66	47.3	29.33	29.41	0.62859	0.621776
case 26	29.13	25.83	2.38	2.42	0	1.46	14.99	14.89	0	0	67.03	68.63	25.63	29.64	0.382366	0.431881	6.6	6.8	50.09	51.21	28.62	28.63	0.571372	0.55907
case 27	27.02	28.21	5.01	5.21	4.01	3.6	11.08	11	5.44	5.93	70.67	69.67	23.17	21.51	0.327862	0.308741	6.1	6.22	52.35	53.4	27.12	27.59	0.518052	0.516667
case 28	34.21	38.32	4.87	4.9	5.42	5.05	14.56	14.34	12.51	12	57.54	57.6	15.24	13.37	0.264859	0.232118	10.45	11.01	48.32	49.33	30.02	29.56	0.621275	0.59923
case 29	26.58	28.56	4.71	5.1	4.47	5.01	10.82	10.1	5.95	5.12	62.48	63.21	30.96	31.1	0.495519	0.492011	5.68	5.66	51.26	53.89	31.56	32	0.615685	0.593802
case 30	22.54	22.32	7.75	8.02	7.3	6.53	8.99	8.65	0.1	0.23	59.11	59.24	25.21	24.24	0.426493	0.409183	8.89	8.23	49.23	52.51	33.45	33.35	0.679464	0.635117
case 31	26.36	26.31	5.48	5.13	3.07	2.74	14.89	13.99	1.19	1.21	70.85	70.21	29.73	28.12	0.419619	0.400513	7.84	7.9	49.59	51.21	28.43	28.33	0.573301	0.553212
case 32	30.46	32.1	4.05	4.11	3.31	3.42	15.8	14.78	1.59	1.8	59.91	59.46	20.62	21.21	0.344183	0.35671	8.27	8.3	49.37	49.37	34.01	34.4	0.68888	0.696779
case 33	20.54	18.44	6.4	6.61	4.54	4.97	3.69	4.29	-5.89	-5.58	59.5	58.13	42.91	43.77	0.721176	0.752967	7.55	7.62	51.02	51.03	29.14	29.43	0.571149	0.57672
case 34	27.48	28.63	4.19	4	3.45	3.68	10.48	12.96	0	0	56.73	57.82	26.27	27.32	0.463071	0.472501	5.7	6	43.01	41.39	26.86	36.9	0.624506	0.89152
case 35	35.78	34.8	9.7	9.81	6.02	6.14	18.98	16.32	4.35	3.32	86.57	83.12	32.61	33.61	0.376689	0.404355	8.43	8.73	49.9	48.77	34.42	33.42	0.68978	0.685257
case 36	36.08	36.11	4.05	4.06	2.62	2.61	8.38	8.31	-7.17	-6.8	75.97	78.97	47.06	48.22	0.619455	0.610612	4.17	4.22	50.37	51.35	30.15	30.21	0.598571	0.588315
case 37	39.82	37.38	4.81	4.9	4.03	4.36	6.36	7.06	5.49	6.44	66.67	65.4	27.61	28.86	0.414129	0.441284	6.36	6.81	50.65	50.55	29.54	29.68	0.583218	0.587141
case 38	31	32.61	4.61	4.39	3.6	3.2	15.65	16.34	6.29	6.31	77.28	80.83	30.97	31.51	0.400751	0.389831	6.08	6.2	51.66	51.67	27.81	28.92	0.538328	0.559706
case 39	24.35	21.3	4.65	4.81	3.34	3.21	11.24	12.31	3.39	4.1	62.8	62.52	21.3	21.84	0.339172	0.349328	7.44	7.55	50.45	51.31	30.12	30.25	0.597027	0.589554

## Sheet: coxa profunda group
Demographic parameters									X-ray				CT
								coxa profunda group	CE angle 1st	CE angle 2nd	X-P ilioischial line to acetabular floor 1st	X-P ilioischial line to acetabular floor 2nd	Acetabular floor to ischial wall distance (mm) 1st	Acetabular floor to ischial wall distance (mm) 2nd	The acetabular anteversion angle 1st	The acetabular anteversion angle 2nd	Pelvic anteversion angle 1st	Pelvic anteversion angle 2nd	the length from the anteromedial pubis margin to the posteromedial ischium margin 1st	the length from the anteromedial pubis margin to the posteromedial ischium margin 2nd	the length from the center point of the cortical bone indicating the ilioischial line to the posteromedial margin of the ischium 1st	the length from the center point of the cortical bone indicating the ilioischial line to the posteromedial margin of the ischium 2nd	the posterior ratio of the ilioischial line point 1st	the posterior ratio of the ilioischial line point 2nd	Thickness of acetabular fossa to the medial wall 1st	Thickness of acetabular fossa to the medial wall 2nd	acetabular width (mm) 1st	acetabular width (mm) 2nd	acetabular depth to medial wall (mm) 1st	acetabular depth to medial wall (mm) 2nd	Axial acetabular depth ratio to the medial wall 1st	Axial acetabular depth ratio to the medial wall 2nd
								case 1'	26.06	26.64	-2.86	-2.33	-1.66	-1.63	20.23	20.26	4.55	5.82	71.62	70.32	23.2	23.37	0.323932	0.332338	2.82	2.95	46.45	46.35	23.52	23.5	0.506351	0.507012
								case 2'	27.39	29.12	-3.46	-3.75	-3.22	-2.95	32.54	32.94	10.89	12.35	69.05	65.99	22.93	22.82	0.332078	0.34581	4.07	4.56	50.07	49.58	28.28	27.34	0.564809	0.551432
								case 3'	28.75	29.13	-2.86	-3.37	-2.2	-2.28	20.99	21.43	7.86	8.43	63.91	64.62	18.81	18.1	0.29432	0.280099	3.92	3.29	45.91	44.69	26.59	27.1	0.579177	0.6064
								case 4'	19.42	20.06	-3.21	-3.43	-2.44	-2.84	18.35	17.47	13.27	13.21	62.16	63.03	11.97	12.18	0.192568	0.193241	5.62	5.26	44.94	44.63	23.2	22.99	0.516244	0.515124
								case 5'	30.8	33	-5.37	-5.18	-2.78	-3.03	32.11	33.24	14.38	15.71	72.64	68.93	17.49	17.11	0.240776	0.248223	5.32	5.3	47.02	46.12	33.5	32.63	0.712463	0.707502
								case 6'	21.33	21.41	-3.12	-2.19	-2.06	-2.72	24.09	22.98	8.69	8.55	80.01	73.16	23.51	23.37	0.293838	0.319437	3.03	2.69	49.02	49.38	26.12	26.21	0.532844	0.530782
								case 7'	28.99	28.93	-4.43	-4.04	-3.64	-4.41	22.26	22.76	6.43	7.48	63.74	66.63	19.11	20.51	0.299812	0.307819	5.09	5.07	48.43	47.88	28.1	27.99	0.580219	0.584586
								case 8'	31.63	32.98	-4.28	-4.77	-2.96	-3.09	23.49	23.76	12.55	11.75	59.86	61.49	14.3	14.92	0.238891	0.242641	4.71	4.66	45.41	45.4	23.84	23.85	0.524994	0.52533
								case 9'	23.62	23.9	-6.62	-6.72	-4.16	-3.9	24.58	25.15	15.05	15.11	59.43	60.52	8.6	9.01	0.144708	0.148876	3.56	4.02	49	49.03	23.2	23.12	0.473469	0.471548
								case 10'	20.94	24.13	-3.81	-1.28	-0.8	-0.95	16.3	16.7	3.93	3.66	64.4	64.73	21.12	25.26	0.32795	0.390236	3.72	3.78	51.22	50.02	28.13	29.03	0.5492	0.580368
								case 11'	37.37	40.08	-2.44	-2.14	-2.25	-2.6	19.41	16.93	6.67	4.06	68.31	64.11	20.32	18.98	0.297467	0.296054	2.41	2.84	51.45	50.24	27.92	28.13	0.542663	0.559912
								case 12'	13.27	17.89	-5.36	-5.39	-1.96	-2.4	29.27	27.16	13.72	13.11	73.07	69.03	24.08	21.49	0.329547	0.311314	3.28	3.39	45.65	45.7	23.1	23.81	0.506024	0.521007
								case 13'	32.33	33.39	-3.61	-3.21	-0.9	-1.31	21.4	21.29	7.41	6.88	75.13	74.84	24.03	24.13	0.319846	0.322421	4.89	4.66	52.43	51.73	28.97	28.69	0.552546	0.55461
								case 14'	14.33	16.8	-2.69	-2.6	0	-3.15	21.25	27.08	7.27	7.24	75.68	49.02	26.92	8.48	0.355708	0.172991	4.91	3.25	52.46	47.69	27.89	27.88	0.531643	0.584609
								case 15'	39.28	38.21	-4.93	-4.83	-4.52	-4.3	15.19	25.82	0	7.71	78.25	68.16	23.5	22.89	0.300319	0.335827	2.09	2.06	51.75	50.53	29.8	29.34	0.575845	0.580645
								case 16'	35.68	35	-5.11	-4.81	-4.26	-4.13	17.03	16.74	6.85	5.02	59.65	77.75	16.57	21.49	0.277787	0.276399	2.12	2.22	45.44	44.86	28.89	29	0.635783	0.646456
								case 17'	27.24	30.01	-2.06	-1.99	-1.6	-1.96	20.16	23.06	4.58	5.94	53.81	52.33	17.96	15.96	0.333767	0.304988	5	5.06	44.5	45.06	28.78	28.79	0.646742	0.638926
								case 18'	20.88	25.05	-3.57	-3.82	-3.22	-3.29	15.05	16.29	3.19	4.24	68.17	67.07	21	21.45	0.308053	0.319815	2.42	2.39	48.98	49.41	25.49	25.49	0.520416	0.515887
								case 19'	41.38	41.31	-2.17	-2.33	-2.19	-1.9	23.3	22.08	17.93	16.92	59.27	59.01	7.84	7.52	0.132276	0.127436	6.58	6.48	45.23	46.66	26.42	26.43	0.584126	0.566438
								case 20'	26.53	25.63	-3.11	-3.02	-3.28	-3.07	11.78	11.27	10.15	10.6	59.95	60.46	6.7	7.74	0.11176	0.128019	5.54	5.65	47.93	47.13	27.95	27.43	0.583142	0.582007
								case 21'	34.16	33.21	-5.64	-5.55	-5.83	-5.91	25.18	25.79	10.72	10.62	67.7	62.62	17.52	17.37	0.258789	0.277387	3.12	2.97	44.82	45.2	23.66	24.01	0.527889	0.531195
								case 22'	31.01	30.51	-4.07	-4.31	-2.53	-2.47	27.27	27.5	8.15	8.35	78.56	79.23	20	19.7	0.254582	0.248643	3.61	3.58	55.48	54.9	33.4	33.39	0.602019	0.608197
								case 23'	27.89	26.99	-2.67	-3	-1.65	-1.47	25.85	26.3	4.1	5.82	73.22	70.79	27.01	24.91	0.368888	0.351886	3.39	3.01	49.98	49.59	30.21	30.56	0.604442	0.616253
								case 24'	23.97	22.45	-3.04	-2.83	-2.48	-2.46	20.8	21.09	7.14	6.91	64.21	64.9	18.21	24.02	0.283601	0.370108	2.31	2.25	47.97	48.01	26.01	26.12	0.542214	0.544053
								case 25'	38.1	37.08	-5.18	-5.49	-4.25	-4.74	15.38	15.48	12.78	13.76	79.08	78.88	12.88	6.72	0.162873	0.0851927	3.08	3.28	54.38	54.41	30.19	30.1	0.555167	0.553207
								case 26'	26.4	25.91	-6.88	-6.75	-4.48	-4.9	22.23	22.73	7.98	8.29	63.93	63.8	16.75	15.84	0.262005	0.248276	3.67	4.08	48.11	48.19	29.84	28.99	0.620245	0.601577
								case 27'	39.8	38.9	-2.48	-2.5	-0.48	-1.62	23.39	25.42	7.52	7.4	68.67	75.47	24.11	25.24	0.351099	0.334438	4.06	3.89	51.35	51.03	28.2	28.3	0.549172	0.554576
								case 28'	37.24	34.29	-2.34	-2.22	-1.06	-1.43	13.47	14.04	2.92	3.2	58.85	59.72	17.66	19.23	0.300085	0.322003	3.82	3.74	51.29	50.99	26.03	26.34	0.507506	0.516572
								case 29'	25.67	29.41	-5.34	-5.8	-3.34	-3.62	25.41	24.9	10.93	11.58	66.47	67.6	20.86	19.59	0.313826	0.289793	3.01	3.46	48.66	48.97	25.1	25.11	0.515824	0.512763
								case 30'	35.4	35.86	-2.29	-2.31	0	-0.87	20.21	20.67	9.94	10.68	74.48	81.65	19.32	18.85	0.259398	0.230863	4.9	4.91	49.73	50.43	26.26	26.35	0.528051	0.522506
								case 31'	23.2	23.72	-2.21	-2.15	-1.3	-1.76	14.54	14.27	6.43	7.03	73.69	69.91	25.4	23.56	0.344687	0.337005	3.9	3.6	50.76	50.92	28.19	28.29	0.555359	0.555577
								case 32'	31.68	44.05	-6.08	-5.29	-3.02	-2.74	25.5	27.16	15.15	17.52	86.77	85.39	15.49	13.4	0.178518	0.156927	4.31	4.34	47.58	47.62	27.63	28	0.580706	0.587988
								case 33'	30.8	29.4	-2.1	-2	-2.3	-1.9	21.9	20.9	6.7	6.1	73.9	73.5	20.5	20.45	0.277402	0.278231	2.8	2.6	50.7	51.3	26.7	27.3	0.526627	0.532164
								case 34'	24.7	23.5	-7.2	-7.8	-6.6	-6.2	37.7	38.7	24.5	24.3	79.3	78.9	16.1	15.5	0.203026	0.196451	6	6.8	47.7	47.9	26.5	26.5	0.555556	0.553236
